# Supplementary material for: Physics-based modeling provides predictive understanding of selectively promiscuous substrate binding by Hsp70 chaperones
Source: PLoS Comput Biol. 2021 Nov 4;17(11):e1009567. doi: 10.1371/journal.pcbi.1009567 (PMC8604352; doi:10.1371/journal.pcbi.1009567)
Supplement: S1 Table — The amino acid residue bound at site 0 is bold. Forward means the peptide is bound N- to C- as in Fig 2. Z stands for cyclohexlalanine. (XLSX) [file pcbi.1009567.s001.xlsx]

## Sheet: Sheet1
Sequence	PDB ID	Orientation	Reference
NRLLLTG	1DKX	Forward	[10]
RLLL	1DKY	Forward	[10]
NRLLLTG	1DKZ	Forward	[10]
KLYFLPRPT	3DPO	Forward	[18]
KLYFLPRPTPPRP	3DPP	Forward	[18]
NRLLLTG	4EZW	Forward	[19]
NRLMLTG	4EZX	Forward	[19]
NRLILTG	4EZY	Reverse	[19]
ELPLVKI	4EZZ	Reverse	[19]
RPPYLPRP	4EZO	Forward	[19]
RPYLPRP	4EZP	Forward	[19]
RPVYIPRP	4E81	Forward	[19]
SYLPRP	4EZN	Forward	[19]
PVYIPPP	4F00	Forward	[19]
SHPRPIRV	4EZR	Reverse	[19]
PRPGPIY	4EZS	Reverse	[19]
PPRPIYN	4EZQ	Reverse	[19]
PRRPVIMR	4EZT	Reverse	[19]
PPRPPQWAVGHFM	4EZU	Reverse	[19]
PRPPQWAVGHFM	4EZV	Reverse	[19]
LYZZPRPT	4HY9	Forward	[19]
LYZIPRP	4HYB	Forward	[19]
RPPRLPRPR	4JWC	Forward	[20]
PRPLPFP	4JWD	Forward	[20]
RRPRLPRPR	4JWE	Forward	[20]
RPILLPWR	4JWI	Forward	[20]
