# Supplementary material for: Physics-based modeling provides predictive understanding of selectively promiscuous substrate binding by Hsp70 chaperones
Source: PLoS Comput Biol. 2021 Nov 4;17(11):e1009567. doi: 10.1371/journal.pcbi.1009567 (PMC8604352; doi:10.1371/journal.pcbi.1009567)
Supplement: S2 Table — (XLSX) [file pcbi.1009567.s002.xlsx]

## Sheet: Sheet1
Sequence	n	5-mer	Forward (kcal/mol)	Reverse (kcal/mol)
NRLLLTG	0	NRLLL	-3.03	-8.93
	1	RLLLT	-6.52	-8.36
	2	LLLTG	-9.84	-6.82
NRLMLTG	0	NRLML	-2.95	-8.13
	1	RLMLT	-4.84	-6.68
	2	LMLTG	-9.04	-6.73
RPPYLPRP	0	RPPYL	1.05	-2.71
	1	PPYLP	-2.16	-3.91
	2	PYLPR	-6.82	-4.07
	3	YLPRP	-2.69	1.28
RPYLPRP	0	RPYLP	0.3	-3.62
	1	PYLPR	-6.82	-4.07
	2	YLPRP	-2.69	1.28
RPVYIPRP	0	RPVYI	-2.59	-6.37
	1	PVYIP	-3.91	-4.02
	2	VYIPR	-7.84	-4.13
	3	YIPRP	-2.42	1.28
SYLPRP	0	SYLPR	-6.04	-3.94
	1	YLPRP	-2.69	1.28
PVYIPPP	0	PVYIP	-3.91	-4.02
	1	VYIPP	-8.13	-6.58
	2	YIPPP	-3.14	-1.42
KLYFLPRPTPPRP	0	KLYFL	-4.38	-6.46
	1	LYFLP	-6.47	-6.63
	2	YFLPR	-9.03	-4.35
	3	FLPRP	-3.18	1.18
	4	LPRPT	9.01	10.34
	5	PRPTP	2	0.34
	6	RPTPP	3.23	1.07
	7	PTPPR	-0.09	1.76
	8	TPPRP	0.33	1.98
RPPRLPRPR	0	RPPRL	2.06	0.87
	1	PPRLP	9.82	8.06
	2	PRLPR	-3.24	-3.06
	3	RLPRP	0.15	1.72
	4	LPRPR	9.27	12.43
PRPLPFP	0	PRPLP	1.42	-2.3
	1	RPLPF	-4.03	-6.82
	2	PLPFP	-3.45	-3.98
RRPRLPRPR	0	RRPRL	4.76	1.59
	1	RPRLP	12.27	8.36
	2	PRLPR	-3.24	-3.06
	3	RLPRP	0.15	1.72
	4	LPRPR	9.27	12.43
RPILLPWR	0	RPILL	-4.47	-9.39
	1	PILLP	-8.76	-9.02
	2	ILLPW	-10.26	-8.12
	3	LLPWR	-4.57	-0.91
KPPYLPRPRPP	0	KPPYL	-1.09	-3.23
	1	PPYLP	-2.16	-3.91
	2	PYLPR	-6.82	-4.07
	3	YLPRP	-2.69	1.28
	4	LPRPR	9.27	12.43
	5	PRPRP	2.66	2.66
	6	RPRPP	12.79	10.63
NRLILTG	0	NRLIL	-3.04	-8.67
	1	RLILT	-6.34	-8.18
	2	LILTG	-9.58	-6.82
ELPLVKI	0	ELPLV	-4.13	-4.8
	1	LPLVK	-8.19	-8.04
	2	PLVKI	-7.36	-5.69
SHPRPIRV	0	SHPRP	0.96	2.14
	1	HPRPI	10.71	9.08
	2	PRPIR	1.72	0.42
	3	RPIRV	-3.12	-4.26
PPRPIYN	0	PPRPI	10.01	8.98
	1	PRPIY	1.28	-2.42
	2	RPIYN	-3.67	-5.26
PRPGPIY	0	PRPGP	1.91	-0.21
	1	RPGPI	2.45	-0.74
	2	PGPIY	-1.6	-3.18
PPRPVIMR	0	PPRPV	10.09	9.14
	1	PRPVI	1.25	-3.14
	2	RPVIM	-2.74	-6.96
	3	PVIMR	-7.94	-5.43
PPRPPQWAVGHFM	0	PPRPP	10.34	10.34
	1	PRPPQ	2.08	0.87
	2	RPPQW	1.54	-0.53
	3	PPQWA	1.96	0.28
	4	PQWAV	-4.79	-7.37
	5	QWAVG	-2.28	-3.21
	6	WAVGH	-6.45	-4.46
	7	AVGHF	-2.18	-0.88
	8	VGHFM	-0.71	-2.48
PRPPQWAVGHFM	0	PRPPQ	2.08	0.87
	1	RPPQW	1.54	-0.53
	2	PPQWA	1.96	0.28
	3	PQWAV	-4.79	-7.37
	4	QWAVG	-2.28	-3.21
	5	WAVGH	-6.45	-4.46
	6	AVGHF	-2.18	-0.88
	7	VGHFM	-0.71	-2.48
EGRHMVLLL	0	EGRHM	9.64	9.64
	1	GRHMV	3.27	-0.65
	2	RHMVL	-2.62	-7.3
	3	HMVLL	-6.08	-8.4
	4	MVLLL	-9.68	-10.48
