# Supplementary material for: Physics-based modeling provides predictive understanding of selectively promiscuous substrate binding by Hsp70 chaperones
Source: PLoS Comput Biol. 2021 Nov 4;17(11):e1009567. doi: 10.1371/journal.pcbi.1009567 (PMC8604352; doi:10.1371/journal.pcbi.1009567)
Supplement: S4 Table — (XLSX) [file pcbi.1009567.s004.xlsx]

## Sheet: Sheet1
Model	All binders		Strong binders
	Training	Validation	Training	Validation
Rüdiger, et al.	0.75	0.75	0.63	0.52
Limbo	0.69	0.68	0.52	0.41
ChaperISM	0.7	0.69	0.45	0.37
Paladin	0.67	0.7	0.44	0.58
Raw Terms	0.48	0.51	0.19	0.26
