# Supplementary material for: Physics-based modeling provides predictive understanding of selectively promiscuous substrate binding by Hsp70 chaperones
Source: PLoS Comput Biol. 2021 Nov 4;17(11):e1009567. doi: 10.1371/journal.pcbi.1009567 (PMC8604352; doi:10.1371/journal.pcbi.1009567)
Supplement: S1 Data — (XLSX) [file pcbi.1009567.s007.xlsx]

## Sheet: S1_Data
Protein	Five-mer	Paladin reverse score
BGal	KTLFI	-9.47
HA(RSA)	WDLFV	-9.3
HA-1	AKLLV	-9.19
HSF1	QPLFL	-9.17
DnaA	NPLFL	-9.1
BGal	KPLLI	-9.08
Maus-heavy	ADIFL	-9.03
luci	ESILL	-8.9
s32-mut	RKLFF	-8.87
s32-Yura	RKLFF	-8.87
Cyt-b2	PKILV	-8.86
Protein-A	GTLLI	-8.83
s32-Yura	KTLIL	-8.77
s32-mut	KTLIL	-8.77
F1-beta	GKLVL	-8.72
MBP	GKLVI	-8.71
BGal	NGLLL	-8.69
luci	QKIII	-8.6
HA(RSA)	NKLFE	-8.42
HA-1	SSLVL	-8.38
BGal	RPLIL	-8.31
AP	KNIIL	-8.3
BGal	QDILL	-8.3
HSF1	SKLLA	-8.28
lambda-CI-JSM	ARLFF	-8.25
DnaK	NTLFA	-8.24
FtsA	RKLVV	-8.23
CheY	NKIFE	-8.23
prepro-a-F	NGLLF	-8.2
luci	REILI	-8.19
CRP	KTIVV	-8.17
p53	KKLMF	-8.14
AP	NTLVI	-8.07
Maus-heavy	SKLIC	-8.06
Maus-heavy	KSILE	-8.05
DnaA	QQIIL	-8.04
AP	TDLFY	-8.04
DnaJ	HPIFE	-8.01
HA-1	RNLLW	-7.91
DnaJ	GDLLC	-7.9
CRP	PDILM	-7.89
Cyt-b2	KSLLP	-7.89
L2	RYILA	-7.88
Cyt-b2	HRIFF	-7.83
HA-1	RGLFG	-7.76
HA(RSA)	RGLFG	-7.76
HA(RSA)	KDWIL	-7.73
lambda-P	SQLLA	-7.7
BGal	NGLVF	-7.69
MBP	PDIIF	-7.69
F1-beta	KTVFI	-7.67
s32-mut	QSLAL	-7.65
s32-Yura	QSLAL	-7.65
FtsZ	DMVFI	-7.64
DnaJ	GDIFG	-7.62
FtsA	DQLIF	-7.59
HA-1	DTIIF	-7.59
BGal	KQLIE	-7.57
luci	DPIFG	-7.55
p53	DDLML	-7.53
DnaA	RDLLA	-7.53
HA(RSA)	DKLYI	-7.52
P1-RepA	SKLWE	-7.52
MBP	KDLLP	-7.48
DnaJ	SDIFG	-7.46
HA(RSA)	RSLVA	-7.42
BGal	TDIIC	-7.38
DnaA	NTLAL	-7.36
BGal	DSLAV	-7.34
P1-RepA	SDILY	-7.33
MBP	ARILA	-7.31
lambda-CI-JSM	GQVFL	-7.3
lambda-CI-SR	GQVFL	-7.3
DnaK	QKLME	-7.24
FtsZ	DKLLK	-7.24
F1-beta	QDIIA	-7.23
Maus-light	DHLFT	-7.22
Maus-FS62	DHLFT	-7.22
luci	HRIVV	-7.19
BGal	TRIIF	-7.17
Cyt-b2	MRLLG	-7.1
HA-1	DTICI	-7.06
DnaK	KDVLL	-7.05
AP	KGFFL	-7.04
Insulin	MRLLP	-7.02
lambda-CII	NKIAM	-7.02
p53	NKMFC	-7
AP	SQIVA	-6.99
P1-RepA	ERLAL	-6.96
lambda-P	RQWVL	-6.96
BGal	PSVII	-6.95
HA-1	KEVLV	-6.94
DnaK	RTIAV	-6.93
Clathrin-A	RSVLI	-6.92
lambda-CI-SR	DGMLI	-6.91
Insulin	RGIVE	-6.88
HA-1	CRICI	-6.86
FtsZ	NSLIT	-6.83
DnaK	KRLIG	-6.82
luci	EHFFI	-6.76
